# Supplementary material for: yaaJ, the tRNA-Specific Adenosine Deaminase, Is Dispensable in Bacillus subtilis
Source: Genes (Basel). 2023 Jul 25;14(8):1515. doi: 10.3390/genes14081515 (PMC10454642; doi:10.3390/genes14081515)
Supplement: Supplementary file 1 [file genes-14-01515-s001.zip]

Archive with 1 entries (1 files):
- genes-2474759-supplementary.pdf
